# Supplementary material for: Systemic Innate Immune System Restoration as a Therapeutic Approach for Neurodegenerative Disease: Effects of NP001 on Amyotrophic Lateral Sclerosis (ALS) Progression
Source: Biomedicines. 2024 Oct 16;12(10):2362. doi: 10.3390/biomedicines12102362 (PMC11505581; doi:10.3390/biomedicines12102362)
Supplement: Supplementary file 1 [file biomedicines-12-02362-s001.zip]

Archive with 1 entries (1 files):
- biomedicines-3222226-supplementary.pdf
